# Supplementary material for: Assessing the Impact of On-Farm Biosecurity Coaching on Farmer Perception and Farm Biosecurity Status in Belgian Poultry Production
Source: Animals (Basel). 2024 Aug 28;14(17):2498. doi: 10.3390/ani14172498 (PMC11394560; doi:10.3390/ani14172498)
Supplement: Supplementary file 1 [file animals-14-02498-s001.zip]

Archive with 1 entries (1 files):
- animals-3156863-supplementary.pdf
